# Supplementary material for: Diverse Virulence Attributes of Pantoea alfalfae sp. nov. CQ10 Responsible for Bacterial Leaf Blight in Alfalfa Revealed by Genomic Analysis
Source: Int J Mol Sci. 2023 May 2;24(9):8138. doi: 10.3390/ijms24098138 (PMC10179099; doi:10.3390/ijms24098138)
Supplement: Supplementary file 1 [file ijms-24-08138-s001.zip]

Archive with 1 entries (1 files):
- ijms-2330985-supplementary.pdf
